# Supplementary material for: Parallelized, Aerobic, Single Carbon-Source Enrichments from Different Natural Environments Contain Divergent Microbial Communities
Source: Front Microbiol. 2017 Nov 28;8:2321. doi: 10.3389/fmicb.2017.02321 (PMC5712364; doi:10.3389/fmicb.2017.02321)
Supplement: Supplementary file 2 [file Table1.csv]

Supplementary Table 1. Pairwise ANOSIM calculations to test for systematic differences in community composition between enrichments amended with a specific substrate category (amines, amino acids, carbohydrates, polymers, and phenolic compounds) and within each individual substrate itself.
Environment	Substrate Category Comparison	R-value	p-value
AWS	AminoAcid, Amine	0.105	16.9
AWS	AminoAcid, CarboxylicAcid	-0.011	53.5
AWS	AminoAcid, Phenolic	-0.018	50.6
AWS	AminoAcid, Polymer	-0.05	80.7
AWS	Carbohydrate, Amine	0.259	2.6
AWS	Carbohydrate, AminoAcid	0.035	20.2
AWS	Carbohydrate, CarboxylicAcid	0.045	10.7
AWS	Carbohydrate, Phenolic	0.182	7.1
AWS	Carbohydrate, Polymer	-0.047	74.6
AWS	CarboxylicAcid, Amine	0.279	1.9
AWS	CarboxylicAcid, Phenolic	0.082	21
AWS	CarboxylicAcid, Polymer	0.025	29.3
AWS	Phenolic, Amine	0.056	15.8
AWS	Polymer, Amine	0.122	14.5
AWS	Polymer, Phenolic	0.219	4
AWW	AminoAcid, Amine	0.053	32.9
AWW	AminoAcid, CarboxylicAcid	0.051	7.8
AWW	AminoAcid, Phenolic	0.405	0.4
AWW	AminoAcid, Polymer	-0.012	54.2
AWW	Carbohydrate, Amine	0.441	0.06
AWW	Carbohydrate, AminoAcid	0.163	0.2
AWW	Carbohydrate, CarboxylicAcid	0.214	0.03
AWW	Carbohydrate, Phenolic	0.597	0.01
AWW	Carbohydrate, Polymer	0.116	7.9
AWW	CarboxylicAcid, Amine	-0.006	50
AWW	CarboxylicAcid, Phenolic	0.125	16.4
AWW	CarboxylicAcid, Polymer	-0.062	84
AWW	Phenolic, Amine	0.137	12.8
AWW	Polymer, Amine	0.033	35.1
AWW	Polymer, Phenolic	0.253	2.9
CRP14	AminoAcid, Amine	-0.142	85.9
CRP14	AminoAcid, CarboxylicAcid	0.046	8.9
CRP14	AminoAcid, Phenolic	0.073	30.8
CRP14	AminoAcid, Polymer	0.014	36.5
CRP14	Carbohydrate, Amine	-0.121	76.9
CRP14	Carbohydrate, AminoAcid	0.028	24.3
CRP14	Carbohydrate, CarboxylicAcid	0.002	40.7
CRP14	Carbohydrate, Phenolic	0.122	23.4
CRP14	Carbohydrate, Polymer	-0.142	96.2
CRP14	CarboxylicAcid, Amine	0.043	30.6
CRP14	CarboxylicAcid, Phenolic	0.095	27.7
CRP14	CarboxylicAcid, Polymer	0.077	14.1
CRP14	Phenolic, Amine	0.079	28.6
CRP14	Polymer, Amine	0.355	2
CRP14	Polymer, Phenolic	0.664	0.07
FLF	AminoAcid, Amine	-0.214	96.5
FLF	AminoAcid, CarboxylicAcid	0.016	24.9
FLF	AminoAcid, Phenolic	0.236	5
FLF	AminoAcid, Polymer	0.135	2.8
FLF	Carbohydrate, Amine	0.16	8.9
FLF	Carbohydrate, AminoAcid	0.207	0.08
FLF	Carbohydrate, CarboxylicAcid	0.235	0.01
FLF	Carbohydrate, Phenolic	0.483	0.06
FLF	Carbohydrate, Polymer	0.054	21.7
FLF	CarboxylicAcid, Amine	-0.223	97.9
FLF	CarboxylicAcid, Phenolic	-0.048	59.5
FLF	CarboxylicAcid, Polymer	-0.031	62.9
FLF	Phenolic, Amine	0.181	2.4
FLF	Polymer, Amine	-0.009	48.9
FLF	Polymer, Phenolic	0.15	11.1
FLP	AminoAcid, Amine	-0.123	78.7
FLP	AminoAcid, CarboxylicAcid	0.009	29.3
FLP	AminoAcid, Phenolic	-0.071	65.3
FLP	AminoAcid, Polymer	0.02	29
FLP	Carbohydrate, Amine	0.035	35.1
FLP	Carbohydrate, AminoAcid	0.129	2
FLP	Carbohydrate, CarboxylicAcid	0.105	1.5
FLP	Carbohydrate, Phenolic	0.098	21
FLP	Carbohydrate, Polymer	0.04	26.3
FLP	CarboxylicAcid, Amine	-0.092	71.2
FLP	CarboxylicAcid, Phenolic	-0.059	62.3
FLP	CarboxylicAcid, Polymer	-0.024	57.5
FLP	Phenolic, Amine	0.013	35.9
FLP	Polymer, Amine	0.112	14.7
FLP	Polymer, Phenolic	0.027	34.6
SodaSpr	AminoAcid, Amine	0.043	28.3
SodaSpr	AminoAcid, CarboxylicAcid	0.052	8.2
SodaSpr	AminoAcid, Phenolic	0.17	8.1
SodaSpr	AminoAcid, Polymer	-0.015	51.7
SodaSpr	Carbohydrate, Amine	0.227	5
SodaSpr	Carbohydrate, AminoAcid	0.207	0.2
SodaSpr	Carbohydrate, CarboxylicAcid	0.231	0.01
SodaSpr	Carbohydrate, Phenolic	0.565	0.02
SodaSpr	Carbohydrate, Polymer	0.186	1.6
SodaSpr	CarboxylicAcid, Amine	0.276	3.5
SodaSpr	CarboxylicAcid, Phenolic	0.4	1.1
SodaSpr	CarboxylicAcid, Polymer	-0.023	57
SodaSpr	Phenolic, Amine	-0.031	48.7
SodaSpr	Polymer, Amine	0.337	0.8
SodaSpr	Polymer, Phenolic	0.433	0.4
